# Supplementary material for: Impact of ivermectin administered for scabies treatment on the prevalence of head lice in Atoifi, Solomon Islands
Source: PLoS Negl Trop Dis. 2018 Sep 25;12(9):e0006825. doi: 10.1371/journal.pntd.0006825 (PMC6173439; doi:10.1371/journal.pntd.0006825)
Supplement: S1 File — (XLSX) [file pntd.0006825.s002.xlsx]

## Sheet: Sheet1
ID	House_ID	Age	Gender	Baseline_scabies	Baseline_impetigo	Baseline_nits	Baseline_adult_lice	48hrs_Nits	48hr_adult_lice	Twoweek_nits	Twoweek_adult_lice	Three_month_nits	Three_month_adult_lice
1	7	8	1	1	1	1	0	99	99	0	0	0	0
2	14	7	0	1	1	1	0	0	0	0	0	0	0
3	13	9	0	1	1	0	0	1	0	1	0	0	0
4	6	10	0	1	1	1	1	1	1	1	0	1	0
5	6	9	1	1	1	0	0	0	0	0	0	1	0
6	1	7	1	0	0	1	1	1	0	0	0	99	99
7	10	9	1	0	0	0	0	0	0	0	0	0	0
8	14	9	1	0	0	0	0	0	0	0	0	0	0
9	9	11	1	0	0	1	1	99	99	1	0	1	0
10	5	11	0	0	0	1	0	1	1	1	0	0	0
11	2	11	0	1	0	1	1	0	0	1	0	1	0
12	18	9	0	0	1	0	0	0	0	0	0	1	0
13	20	9	0	0	0	1	0	1	0	1	0	0	0
14	8	11	1	0	0	0	0	1	0	0	0	0	0
15	4	13	1	0	0	1	1	99	99	1	0	0	0
16	10	12	1	0	0	1	1	1	0	0	0	0	0
17	11	14	0	0	0	1	1	1	1	1	1	1	1
18	5	13	1	0	0	1	1	1	0	1	0	1	0
19	15	13	0	0	0	1	1	1	0	1	1	1	1
20	18	13	1	0	0	1	0	0	0	0	0	0	0
21	13	13	1	0	0	1	1	1	0	0	0	0	0
22	25	13	0	0	0	1	1	1	1	1	0	0	0
23	4	15	0	0	0	1	0	1	0	1	0	0	0
24	2	14	1	0	0	0	0	99	99	1	0	1	0
25	17	22	0	0	0	0	0			0	0	0	0
26	16	25	1	0	0	0	0			0	0	0	0
27	23	22	0	0	0	0	0			0	0	0	0
28	17	24	0	0	0	0	0			0	0	0	0
29	24	22	1	0	0	0	0			0	0	0	0
30	23	22	0	0	0	0	0			0	0	0	0
31	24	21	1	0	0	0	0			0	0	0	0
32	24	25	1	0	0	0	0			0	0	0	0
33	23	26	0	0	0	1	0			1	0	0	0
34	23	26	0	0	0	1	0			1	0	0	0
35	23	20	0	0	0	0	0			0	0	0	0
36	23	20	0	0	0	1	0			1	0	0	0
37	24	24	1	0	0	0	0			0	0	0	0
38	24	24	1	0	0	0	0			0	0	0	0
39	24	25	1	0	0	1	0			0	0	0	0
40	24	25	1	0	0	0	0			0	0	0	0
41	24	22	1	0	0	0	0			0	0	0	0
42	8	2	1	0	0	0	0			0	0	99	99
43	8	25	0	0	0	0	0			0	0	0	0
44	1	3	1	0	0	0	0			0	0	99	99
45	1	47	1	0	0	0	0			0	0	99	99
46	5	16	1	0	0	0	0			1	0	1	1
47	5	50	0	0	0	0	0			0	0	0	0
48	5	50	1	0	0	0	0			0	0	0	0
49	5	15	0	0	0	0	0			1	0	1	0
50	4	45	1	0	0	0	0			0	0	99	99
51	4	40	0	0	0	0	0			1	0	0	0
52	4	10	1	0	0	1	1			1	0	0	0
53	4	23	0	0	0	0	0			1	0	0	0
54	25	70	1	1	0	0	0			0	0	0	0
55	25	65	0	0	0	0	0			1	0	0	0
56	25	32	1	1	0	0	0			0	0	0	0
57	25	11	1	0	0	0	1			0	0	0	0
58	11	75	1	0	0	0	0			0	0	99	99
59	11	5	0	0	0	1	1			0	0	1	1
60	11	7	0	0	0	1	1			1	0	1	1
61	11	65	0	0	0	1	0			1	0	99	99
62	11	17	0	0	0	1	0			0	0	0	0
63	15	8	0	1	0	1	0			1	0	1	1
64	15	46	1	0	0	0	0			0	0	0	0
65	15	40	0	0	0	0	0			0	0	0	0
66	12	3	0	0	0	1	1			1	0	0	0
67	12	37	0	0	0	1	1			1	0	0	0
68	12	6	1	0	0	1	1			1	0	1	0
69	12	7	1	0	0	1	1			99	99	0	0
70	12	18	1	0	0	0	0			1	0	99	99
71	7	4	1	0	0	1	1			1	0	0	0
72	7	6	0	1	0	1	1			1	0	1	0
73	7	42	0	0	0	1	1			1	0	1	0
74	7	50	0	0	0	1	1			1	1	1	0
75	2	38	1	0	0	1	0			0	0	0	0
76	26	35	1	0	0	0	0			0	0	0	0
77	12	35	1	0	0	0	0			1	0	99	99
78	2	2	0	0	0	0	0			0	0	0	0
79	20	3	0	1	0	0	0			0	0	0	0
80	20	5	0	0	0	0	0			0	0	0	0
81	6	5	0	0	0	1	1			1	0	0	0
82	8	24	0	0	0	0	0			1	1	0	0
83	14	40	0	0	0	0	0			0	0	0	0
84	20	36	0	0	0	0	0			0	0	0	0
85	19	26	1	0	0	0	0			0	0	0	0
86	22	27	1	0	0	0	0			0	0	0	0
87	24	19	1	0	0	0	0			0	0	0	0
88	6	40	1	0	0	0	0			1	0	0	0
89	24	20	1	0	0	0	0			0	0	0	0
90	24	20	1	0	0	0	0			0	0	0	0
91	24	20	1	0	0	0	0			0	0	0	0
92	24	21	1	0	0	0	0			0	0	0	0
93	23	21	0	0	0	0	0			0	0	0	0
94	23	22	0	0	0	0	0			0	0	0	0
95	23	18	0	0	0	0	0			0	0	0	0
96	23	19	0	0	0	0	0			0	0	0	0
97	17	23	0	0	0	0	0			1	0	0	0
98	22	26	0	1	0	1	0			1	0	0	0
99	17	24	0	0	0	1	0			1	0	0	0
100	17	24	0	0	0	0	0			0	0	0	0
101	17	24	0	0	0	0	0			0	0	0	0
102	3	39	1	0	0	0	0			0	0	0	0
103	3	35	0	0	0	1	0			1	0	0	0
104	3	7	0	0	0	1	1			1	0	0	0
105	3	8	1	0	0	1	1			0	0	0	0
106	3	5	0	0	0	1	0			1	0	0	0
107	3	2	0	0	0	0	0			0	0	0	0
108	21	17	0	0	0	1	1			1	0	0	0
109	21	20	1	0	0	1	0			0	0	0	0
110	21	11	0	0	0	1	1			1	0	1	0
111	21	6	0	0	0	1	1			1	0	1	1
112	21	52	1	0	0	0	0			0	0	99	99
113	21	50	0	0	0	1	1			1	1	0	0
114	16	28	1	0	0	0	0			0	0	0	0
115	16	19	1	0	0	0	0			0	0	99	99
116	16	26	1	0	0	0	0			0	0	0	0
117	3	10	1	0	0	1	0			1	0	0	0
118	11	9	0	0	0	1	0			1	0	1	1
